# Supplementary material for: Effects of EOs vs. Antibiotics on E. coli Strains Isolated from Drinking Waters of Grazing Animals in the Upper Molise Region, Italy
Source: Molecules. 2022 Nov 24;27(23):8177. doi: 10.3390/molecules27238177 (PMC9741016; doi:10.3390/molecules27238177)
Supplement: Supplementary file 1 [file molecules-27-08177-s001.zip]

Archive with 1 entries (1 files):
- molecules-2029894-supplementary.pdf
